# Supplementary material for: Taxonomic Reassessment and Rediscovery of Tulipa scardica Bornm. in Greece: Insights from Integrated Analyses Compared to T. undulatifolia Boiss
Source: Plants (Basel). 2026 Apr 30;15(9):1374. doi: 10.3390/plants15091374 (PMC13164589; doi:10.3390/plants15091374)
Supplement: Supplementary file 1 [file plants-15-01374-s001.zip]

Archive with 1 entries (1 files):
- plants-4222214-supplementary.pdf
